# Supplementary material for: Volumetric MRI-based response assessment and prognostic value in newly diagnosed glioblastoma: RANO 2.0 versus mRANO versus RANO
Source: Neurooncol Adv. 2026 Feb 12;8(1):vdag032. doi: 10.1093/noajnl/vdag032 (PMC12986764; doi:10.1093/noajnl/vdag032)
Supplement: vdag032_Supplementary_Data [file vdag032_supplementary_data.zip]

Archive with 5 entries (5 files):
- 02-Mar-2026_092227_Supplementary_Revised_clear_231025.pdf
- Supplementary_Revised_clear_231025.docx
- Supplementary_Revised_clear_231025.pdf
- 02-Mar-2026_092230_Supplementary_Revised_clear_231025.docx
- 27-Feb-2026_012714_Supplementary_Revised_clear_231025.pdf
